# Supplementary material for: Generation of Functional Oligodendrocyte Progenitor Cells Through Serial Replating of iPSC-Derived NPC Spheres
Source: Cells. 2026 Jun 11;15(12):1067. doi: 10.3390/cells15121067 (PMC13297427; doi:10.3390/cells15121067)
Supplement: Supplementary file 1 [file cells-15-01067-s001.zip]

Archive with 1 entries (1 files):
- cells-4278673-Supplementary.pdf
